# Supplementary material for: Effect of Dietary Riboflavin Levels on Reproductive Performance of Pigeon Breeders, and Growth Performance and Carcass Traits of Offspring Squabs
Source: Animals (Basel). 2024 Aug 20;14(16):2414. doi: 10.3390/ani14162414 (PMC11350774; doi:10.3390/ani14162414)
Supplement: Supplementary file 1 [file animals-14-02414-s001.zip]

Archive with 1 entries (1 files):
- animals-3108861-supplementary.pdf
